# Supplementary material for: Clues of in vivo nuclear gene regulation by mitochondrial short non-coding RNAs
Source: Sci Rep. 2020 May 19;10:8219. doi: 10.1038/s41598-020-65084-z (PMC7237437; doi:10.1038/s41598-020-65084-z)
Supplement: Supplementary file 2 — Supplementary information2. [file 41598_2020_65084_MOESM2_ESM.xls]

## Sheet: Supplementary Table 3
smithRNA	Transcript	Aspect	GO ID	Name	Total Score	Internal Confidence	Information Content
DaRe_F_smithRNA10r	DN18159_c1_g1_i4	MOLECULAR FUNCTION	GO:0042803	protein homodimerization activity	2332.03	0.194394	8.64617
		BIOLOGICAL PROCESS	GO:0007286	spermatid development	2085.38	0.0678418	13.6112
		CELLULAR COMPONENT	GO:0005911	cell-cell junction	1960.44	0.131077	9.38283
		CELLULAR COMPONENT	GO:0016021	integral component of membrane	1844.51	0.362417	3.66544
		MOLECULAR FUNCTION	GO:0046982	protein heterodimerization activity	1470.29	0.158796	8.16919
		CELLULAR COMPONENT	GO:0016020	membrane	1283.59	0.750274	2.54805
		CELLULAR COMPONENT	GO:0005913	cell-cell adherens junction	125.686	0.0234356	11.0306
		MOLECULAR FUNCTION	GO:0005102	receptor binding	68.768	0.0670154	6.74927
DaRe_F_smithRNA32r	DN20477_c2_g1_i1	CELLULAR COMPONENT	GO:0005634	nucleus	7250.28	0.856615	5.2897
		BIOLOGICAL PROCESS	GO:0010305	leaf vascular tissue pattern formation	2195.77	0.168388	16.6939
		BIOLOGICAL PROCESS	GO:0009793	embryo development ending in seed dormancy	1879.78	0.168388	14.2915
		MOLECULAR FUNCTION	GO:0003677	DNA binding	209.7	0.134384	3.82067
		MOLECULAR FUNCTION	GO:0016740	transferase activity	34.112	0.305324	2.51199
		MOLECULAR FUNCTION	GO:0016491	oxidoreductase activity	22.4749	0.115855	3.0641
		MOLECULAR FUNCTION	GO:0003824	catalytic activity	19.0411	0.546294	1.41465
DaRe_F_smithRNA127t	DN19832_c0_g2_i2	BIOLOGICAL PROCESS	GO:0016310	phosphorylation	605.831	0.163736	6.59662
		BIOLOGICAL PROCESS	GO:0006468	protein phosphorylation	509.19	0.119263	7.72234
		MOLECULAR FUNCTION	GO:0004672	protein kinase activity	353.9	0.298565	5.32102
		MOLECULAR FUNCTION	GO:0004715	non-membrane spanning protein tyrosine kinase activity	288.095	0.0887353	10.2429
		MOLECULAR FUNCTION	GO:0016740	transferase activity	281.375	0.504263	2.51199
		MOLECULAR FUNCTION	GO:0004713	protein tyrosine kinase activity	225.73	0.180684	8.53137
		BIOLOGICAL PROCESS	GO:0018108	peptidyl-tyrosine phosphorylation	218.732	0.0467896	11.097
		MOLECULAR FUNCTION	GO:0016301	kinase activity	204.395	0.393823	4.35807
		CELLULAR COMPONENT	GO:0005886	plasma membrane	158.657	0.160569	4.92251
		CELLULAR COMPONENT	GO:0005770	late endosome	84.3638	0.0282614	10.9847
		CELLULAR COMPONENT	GO:0005743	mitochondrial inner membrane	73.5001	0.0347245	6.13857
		CELLULAR COMPONENT	GO:0016020	membrane	66.9968	0.293576	2.54805
		CELLULAR COMPONENT	GO:0005739	mitochondrion	57.2817	0.073147	4.76895
		CELLULAR COMPONENT	GO:0005737	cytoplasm	43.4162	0.354676	3.38641
		CELLULAR COMPONENT	GO:0016021	integral component of membrane	41.5381	0.0319619	3.66544
		BIOLOGICAL PROCESS	GO:2001243	negative regulation of intrinsic apoptotic signaling pathway	23.1798	0.00693667	14.1895
		BIOLOGICAL PROCESS	GO:2001237	negative regulation of extrinsic apoptotic signaling pathway	8.42465	0.0069661	14.2805
		BIOLOGICAL PROCESS	GO:0060065	uterus development	8.11938	0.0032309	15.6448
		BIOLOGICAL PROCESS	GO:0048477	oogenesis	6.86115	0.0104335	12.4275
		BIOLOGICAL PROCESS	GO:2000811	negative regulation of anoikis	6.33446	0.00323199	16.2291
		BIOLOGICAL PROCESS	GO:0043154	negative regulation of cysteine-type endopeptidase activity involved in apoptotic process	5.9896	0.00343348	14.4334
		BIOLOGICAL PROCESS	GO:0050731	positive regulation of peptidyl-tyrosine phosphorylation	5.6736	0.00413037	13.6364
		BIOLOGICAL PROCESS	GO:2000394	positive regulation of lamellipodium morphogenesis	5.08142	0.00323092	16.8461
DaRe_M_smithRNA10t	DN29139_c0_g1_i1	CELLULAR COMPONENT	GO:0005615	extracellular space	19975.2	0.800878	8.90595
		MOLECULAR FUNCTION	GO:0004867	serine-type endopeptidase inhibitor activity	19180.3	0.698505	9.50947
		BIOLOGICAL PROCESS	GO:0010951	negative regulation of endopeptidase activity	7005.02	0.233799	11.596
		CELLULAR COMPONENT	GO:0070062	extracellular exosome	29.0754	0.0424744	9.08168
DaRe_M_smithRNA10r	DN38354_c3_g2_i1	MOLECULAR FUNCTION	GO:0042803	protein homodimerization activity	2342.56	0.195125	8.64617
		BIOLOGICAL PROCESS	GO:0007286	spermatid development	2107.49	0.0683867	13.6112
		CELLULAR COMPONENT	GO:0005911	cell-cell junction	1967.26	0.131273	9.38283
		CELLULAR COMPONENT	GO:0016021	integral component of membrane	1847.45	0.362967	3.66544
		MOLECULAR FUNCTION	GO:0046982	protein heterodimerization activity	1477.27	0.159412	8.16919
		CELLULAR COMPONENT	GO:0016020	membrane	1285.63	0.750994	2.54805
		CELLULAR COMPONENT	GO:0005913	cell-cell adherens junction	126.031	0.0234766	11.0306
		MOLECULAR FUNCTION	GO:0005102	receptor binding	68.9131	0.0669341	6.74927
DaRe_M_smithRNA49t	DN36403_c4_g1_i1	MOLECULAR FUNCTION	GO:0005315	inorganic phosphate transmembrane transporter activity	3946.38	0.629208	8.58353
		BIOLOGICAL PROCESS	GO:0006817	phosphate ion transport	2378.31	0.321831	10.7236
		BIOLOGICAL PROCESS	GO:0055085	transmembrane transport	783.997	0.340617	6.45347
		CELLULAR COMPONENT	GO:0016021	integral component of membrane	594.453	0.468224	3.66544
		CELLULAR COMPONENT	GO:0016020	membrane	445.541	0.956928	2.54805
		BIOLOGICAL PROCESS	GO:0006810	transport	354.914	0.930342	4.76489
DrMe_F_smithRNA127r	DN3960_c4_g15_i2	CELLULAR COMPONENT	GO:0005938	cell cortex	3558.7	0.165942	9.30906
		CELLULAR COMPONENT	GO:0005737	cytoplasm	1589.32	0.515344	3.38641
		BIOLOGICAL PROCESS	GO:0016310	phosphorylation	968.593	0.198222	6.59662
		BIOLOGICAL PROCESS	GO:0018108	peptidyl-tyrosine phosphorylation	853.637	0.0505593	11.097
		BIOLOGICAL PROCESS	GO:0006468	protein phosphorylation	802.172	0.14636	7.72234
		MOLECULAR FUNCTION	GO:0004715	non-membrane spanning protein tyrosine kinase activity	748.953	0.103308	10.2429
		MOLECULAR FUNCTION	GO:0016740	transferase activity	730.781	0.57463	2.51199
		MOLECULAR FUNCTION	GO:0005524	ATP binding	658.224	0.105864	4.02952
		MOLECULAR FUNCTION	GO:0004713	protein tyrosine kinase activity	623.063	0.211766	8.53137
		BIOLOGICAL PROCESS	GO:0045199	maintenance of epithelial cell apical/basal polarity	459.307	0.0201778	16.5065
		MOLECULAR FUNCTION	GO:0004672	protein kinase activity	407.962	0.342764	5.32102
		MOLECULAR FUNCTION	GO:0000166	nucleotide binding	363.557	0.209973	2.49621
		MOLECULAR FUNCTION	GO:0016301	kinase activity	313.762	0.450462	4.35807
		BIOLOGICAL PROCESS	GO:0046843	dorsal appendage formation	229.539	0.0218421	16.0142
		BIOLOGICAL PROCESS	GO:0007306	eggshell chorion assembly	188.944	0.042124	15.6068
		BIOLOGICAL PROCESS	GO:0048812	neuron projection morphogenesis	130.714	0.0272898	10.6845
		BIOLOGICAL PROCESS	GO:0016477	cell migration	7.71538	0.0182151	9.689
		BIOLOGICAL PROCESS	GO:0038083	peptidyl-tyrosine autophosphorylation	5.72742	0.00318367	14.922
	DN4514_c3_g2_i5	BIOLOGICAL PROCESS	GO:0009267	cellular response to starvation	2154.63	0.200083	12.0832
		BIOLOGICAL PROCESS	GO:0022008	neurogenesis	1522.79	0.199329	8.73531
		MOLECULAR FUNCTION	GO:0044822	poly(A) RNA binding	1378.09	0.460551	8.27634
		BIOLOGICAL PROCESS	GO:0000462	maturation of SSU-rRNA from tricistronic rRNA transcript (SSU-rRNA, 5.8S rRNA, LSU-rRNA)	801.286	0.135345	12.2392
		CELLULAR COMPONENT	GO:0005730	nucleolus	663.007	0.261226	8.8022
		CELLULAR COMPONENT	GO:0005634	nucleus	408.913	0.454887	5.2897
		CELLULAR COMPONENT	GO:0005739	mitochondrion	245.753	0.148974	4.76895
		BIOLOGICAL PROCESS	GO:0006364	rRNA processing	78.0863	0.184323	9.10809
		BIOLOGICAL PROCESS	GO:0042254	ribosome biogenesis	52.4432	0.226333	8.61516
DrMe_F_smithRNA134r	DN3772_c4_g3_i2	BIOLOGICAL PROCESS	GO:0055114	oxidation-reduction process	5268.04	0.293726	6.22451
		MOLECULAR FUNCTION	GO:0016491	oxidoreductase activity	2436.3	0.54333	3.0641
		CELLULAR COMPONENT	GO:0016021	integral component of membrane	2225.98	0.410076	3.66544
		CELLULAR COMPONENT	GO:0016020	membrane	1547.94	0.852278	2.54805
	DN3876_c2_g5_i9	CELLULAR COMPONENT	GO:0005813	centrosome	20835	0.69119	10.1195
		MOLECULAR FUNCTION	GO:0005096	GTPase activator activity	7514.11	0.286503	8.89808
		BIOLOGICAL PROCESS	GO:0043547	positive regulation of GTPase activity	3344.98	0.245282	10.7706
		BIOLOGICAL PROCESS	GO:0043087	regulation of GTPase activity	3274.57	0.464187	10.6478
		MOLECULAR FUNCTION	GO:0016740	transferase activity	939.143	0.284882	2.51199
		BIOLOGICAL PROCESS	GO:0007264	small GTPase mediated signal transduction	860.744	0.126061	9.77226
		CELLULAR COMPONENT	GO:0005622	intracellular	88.0849	0.817702	1.67279
		BIOLOGICAL PROCESS	GO:0090630	activation of GTPase activity	12.1767	0.0253011	14.2905
	DN4337_c1_g3_i4	CELLULAR COMPONENT	GO:0000178	exosome (RNase complex)	23645.6	0.918	10.703
		BIOLOGICAL PROCESS	GO:0006396	RNA processing	9556.94	0.657	7.601
		MOLECULAR FUNCTION	GO:0016787	hydrolase activity	463.965	0.295	2.624
		MOLECULAR FUNCTION	GO:0000175	3'-5'-exoribonuclease activity	201.145	0.048	9.533
		BIOLOGICAL PROCESS	GO:0071042	nuclear polyadenylation-dependent mRNA catabolic process	169.479	0.027	15.821
		BIOLOGICAL PROCESS	GO:0071038	nuclear polyadenylation-dependent tRNA catabolic process	164.051	0.028	14.881
		BIOLOGICAL PROCESS	GO:0043928	exonucleolytic nuclear-transcribed mRNA catabolic process involved in deadenylation-dependent decay	162.207	0.029	15.219
		BIOLOGICAL PROCESS	GO:0071035	nuclear polyadenylation-dependent rRNA catabolic process	161.234	0.028	14.927
		BIOLOGICAL PROCESS	GO:0034427	nuclear-transcribed mRNA catabolic process, exonucleolytic, 3'-5'	160.788	0.029	14.564
		BIOLOGICAL PROCESS	GO:0071028	nuclear mRNA surveillance	159.413	0.028	14.377
		MOLECULAR FUNCTION	GO:0003723	RNA binding	114.338	0.197	4.491
		MOLECULAR FUNCTION	GO:0016740	transferase activity	98.919	0.229	2.512
		CELLULAR COMPONENT	GO:0000177	cytoplasmic exosome (RNase complex)	76.498	0.045	12.646
		CELLULAR COMPONENT	GO:0000176	nuclear exosome (RNase complex)	73.91	0.044	12.127
		MOLECULAR FUNCTION	GO:0004527	exonuclease activity	71.919	0.109	6.291
		MOLECULAR FUNCTION	GO:0003676	nucleic acid binding	67.492	0.256	3.243
		CELLULAR COMPONENT	GO:0005737	cytoplasm	56.49	0.084	3.386
		BIOLOGICAL PROCESS	GO:0034473	U1 snRNA 3'-end processing	55.502	0.028	15.864
		BIOLOGICAL PROCESS	GO:0034476	U5 snRNA 3'-end processing	54.364	0.028	15.538
		BIOLOGICAL PROCESS	GO:0034475	U4 snRNA 3'-end processing	54.214	0.028	15.115
		BIOLOGICAL PROCESS	GO:0000467	exonucleolytic trimming to generate mature 3'-end of 5.8S rRNA from tricistronic rRNA transcript (SSU-rRNA, 5.8S rRNA, LSU-rRNA)	52.443	0.028	14.777
		BIOLOGICAL PROCESS	GO:0006402	mRNA catabolic process	10.995	0.131	10.798
		MOLECULAR FUNCTION	GO:0000049	tRNA binding	10.675	0.019	7.05
	DN4337_c1_g3_i7	CELLULAR COMPONENT	GO:0031931	TORC1 complex	31281.9	0.840761	12.4022
		BIOLOGICAL PROCESS	GO:0031929	TOR signaling	13740.5	0.444225	12.2215
		MOLECULAR FUNCTION	GO:0003993	acid phosphatase activity	13360.5	0.487564	9.37068
		CELLULAR COMPONENT	GO:0005737	cytoplasm	421.107	0.0776002	3.38641
		BIOLOGICAL PROCESS	GO:0001934	positive regulation of protein phosphorylation	42.4734	0.0481283	11.0834
		BIOLOGICAL PROCESS	GO:0006974	cellular response to DNA damage stimulus	30.844	0.026252	8.04927
		BIOLOGICAL PROCESS	GO:0071902	positive regulation of protein serine/threonine kinase activity	26.0276	0.0187569	12.874
DrMe_M_smithRNA128r	DN15820_c0_g1_i1	BIOLOGICAL PROCESS	GO:0050905	neuromuscular process	12764.4	1	14.0119
		CELLULAR COMPONENT	GO:0016021	integral component of membrane	549.642	0.486079	3.66544
		CELLULAR COMPONENT	GO:0016020	membrane	382.087	0.972158	2.54805
DrMe_M_smithRNA129rA	DN11574_c3_g10_i1	CELLULAR COMPONENT	GO:0000164	protein phosphatase type 1 complex	12632.3	0.767801	13.5722
		BIOLOGICAL PROCESS	GO:0050829	defense response to Gram-negative bacterium	6846.18	0.40708	13.8736
		BIOLOGICAL PROCESS	GO:0045089	positive regulation of innate immune response	4449.71	0.40708	9.01718
		MOLECULAR FUNCTION	GO:0004865	protein serine/threonine phosphatase inhibitor activity	1566.74	0.143841	13.5167
		MOLECULAR FUNCTION	GO:0003824	catalytic activity	94.5428	0.534514	1.41465
		MOLECULAR FUNCTION	GO:0004864	protein phosphatase inhibitor activity	36.1588	0.203766	11.2481
		MOLECULAR FUNCTION	GO:0016740	transferase activity	9.86567	0.130272	2.51199
		CELLULAR COMPONENT	GO:0005737	cytoplasm	9.06889	0.797337	3.38641
DrMe_M_smithRNA129rB	DN11574_c3_g10_i1	CELLULAR COMPONENT	GO:0000164	protein phosphatase type 1 complex	12632.3	0.768	13.572
		BIOLOGICAL PROCESS	GO:0050829	defense response to Gram-negative bacterium	6846.18	0.407	13.874
		BIOLOGICAL PROCESS	GO:0045089	positive regulation of innate immune response	4449.71	0.407	9.017
		MOLECULAR FUNCTION	GO:0004865	protein serine/threonine phosphatase inhibitor activity	1566.74	0.144	13.517
		MOLECULAR FUNCTION	GO:0003824	catalytic activity	94.543	0.535	1.415
		MOLECULAR FUNCTION	GO:0004864	protein phosphatase inhibitor activity	36.159	0.204	11.248
		MOLECULAR FUNCTION	GO:0016740	transferase activity	9.866	0.13	2.512
		CELLULAR COMPONENT	GO:0005737	cytoplasm	9.069	0.797	3.386
DrMe_M_smithRNA132r	DN10512_c0_g2_i3	MOLECULAR FUNCTION	GO:0008080	N-acetyltransferase activity	2979.03	0.419278	6.40855
		MOLECULAR FUNCTION	GO:0016746	transferase activity, transferring acyl groups	775.511	0.570618	4.58221
		MOLECULAR FUNCTION	GO:0016740	transferase activity	621.713	0.829231	2.51199
		MOLECULAR FUNCTION	GO:0016787	hydrolase activity	6.17371	0.0609754	2.62413
DrMe_M_smithRNA133rA	DN11473_c4_g4_i3	CELLULAR COMPONENT	GO:0071986	Ragulator complex	13585.4	0.464206	13.2162
		BIOLOGICAL PROCESS	GO:0043154	negative regulation of cysteine-type endopeptidase activity involved in apoptotic process	3891.44	0.244759	14.4334
		CELLULAR COMPONENT	GO:0005737	cytoplasm	3443.84	0.949479	3.38641
		BIOLOGICAL PROCESS	GO:0043066	negative regulation of apoptotic process	3169.98	0.489519	11.7575
		CELLULAR COMPONENT	GO:0016021	integral component of membrane	7.15089	0.0250597	3.66544
	DN31445_c0_g1_i1	MOLECULAR FUNCTION	GO:0008134	transcription factor binding	17240.6	0.801004	7.89053
		BIOLOGICAL PROCESS	GO:0042994	cytoplasmic sequestering of transcription factor	6543.16	0.187883	15.9818
		BIOLOGICAL PROCESS	GO:0045879	negative regulation of smoothened signaling pathway	5470.38	0.22271	15.2692
		CELLULAR COMPONENT	GO:0005634	nucleus	4941.92	0.345677	5.2897
		CELLULAR COMPONENT	GO:0005737	cytoplasm	3359.1	0.352049	3.38641
		BIOLOGICAL PROCESS	GO:0043433	negative regulation of sequence-specific DNA binding transcription factor activity	1710.15	0.178333	13.7106
		BIOLOGICAL PROCESS	GO:0032091	negative regulation of protein binding	1534.09	0.164093	14.5264
		BIOLOGICAL PROCESS	GO:0007165	signal transduction	23.7741	0.276236	6.27713
		BIOLOGICAL PROCESS	GO:0021775	smoothened signaling pathway involved in ventral spinal cord interneuron specification	8.08717	0.0109228	17.6979
		BIOLOGICAL PROCESS	GO:0021776	smoothened signaling pathway involved in spinal cord motor neuron cell fate specification	8.08717	0.0109228	17.6979
		MOLECULAR FUNCTION	GO:0005515	protein binding	7.8714	0.873854	5.09593
		MOLECULAR FUNCTION	GO:0008013	beta-catenin binding	5.23758	0.020101	11.1472
		MOLECULAR FUNCTION	GO:0019901	protein kinase binding	5.00547	0.021046	9.28173
	DN8974_c0_g1_i1	BIOLOGICAL PROCESS	GO:0055114	oxidation-reduction process	3490.4	0.605638	6.22451
		MOLECULAR FUNCTION	GO:0016491	oxidoreductase activity	1359.16	0.743648	3.0641
		BIOLOGICAL PROCESS	GO:0009086	methionine biosynthetic process	509.908	0.0623201	10.2019
		CELLULAR COMPONENT	GO:0016021	integral component of membrane	7.97836	0.0681297	3.66544
		CELLULAR COMPONENT	GO:0016020	membrane	7.23992	0.36177	2.54805
DrMe_M_smithRNA133rB	DN7904_c0_g1_i2	BIOLOGICAL PROCESS	GO:0055114	oxidation-reduction process	12859.5	0.68976	6.22451
		MOLECULAR FUNCTION	GO:0005507	copper ion binding	5003.03	0.230813	7.50538
		MOLECULAR FUNCTION	GO:0016715	oxidoreductase activity, acting on paired donors, with incorporation or reduction of molecular oxygen, reduced ascorbate as one donor, and incorporation of one atom of oxygen	4063.97	0.240549	11.481
		MOLECULAR FUNCTION	GO:0004497	monooxygenase activity	2055.59	0.461271	6.3507
		CELLULAR COMPONENT	GO:0016021	integral component of membrane	1769.56	0.339615	3.66544
		CELLULAR COMPONENT	GO:0016020	membrane	1363.7	0.729763	2.54805
		MOLECULAR FUNCTION	GO:0003824	catalytic activity	762.45	0.745933	1.41465
		CELLULAR COMPONENT	GO:0005737	cytoplasm	685.656	0.158101	3.38641
		MOLECULAR FUNCTION	GO:0016491	oxidoreductase activity	78.412	0.510903	3.0641
DrMe_M_smithRNA141r	DN11827_c4_g3_i3	BIOLOGICAL PROCESS	GO:0007165	signal transduction	10501	0.576721	6.27713
		CELLULAR COMPONENT	GO:0005929	cilium	9659.07	0.695228	9.15609
		CELLULAR COMPONENT	GO:0005737	cytoplasm	285.724	0.211736	3.38641
		CELLULAR COMPONENT	GO:0005930	axoneme	222.094	0.186637	11.2281
		MOLECULAR FUNCTION	GO:0003824	catalytic activity	136.509	0.463559	1.41465
DrMe_M_smithRNA144r	DN23061_c0_g1_i1	CELLULAR COMPONENT	GO:0005856	cytoskeleton	17693.1	0.922324	6.5477
		MOLECULAR FUNCTION	GO:0008092	cytoskeletal protein binding	95.3642	0.150855	7.32001
		MOLECULAR FUNCTION	GO:0003779	actin binding	61.0308	0.0578422	8.05563
		CELLULAR COMPONENT	GO:0005737	cytoplasm	14.6773	0.0195706	3.38641
MuMu_F_smithRNA7r	DN249416_c0_g1_i2	BIOLOGICAL PROCESS	GO:0006464	cellular protein modification process	1083.33	0.660617	6.84212
		MOLECULAR FUNCTION	GO:0070735	protein-glycine ligase activity	1061.53	0.807322	13.8888
		MOLECULAR FUNCTION	GO:0070736	protein-glycine ligase activity, initiating	992.105	0.389236	14.9761
		CELLULAR COMPONENT	GO:0005929	cilium	793.591	0.514335	9.15609
		BIOLOGICAL PROCESS	GO:0060271	cilium assembly	577.759	0.235507	12.3488
		CELLULAR COMPONENT	GO:0005930	axoneme	348.223	0.242771	11.2281
		CELLULAR COMPONENT	GO:0015630	microtubule cytoskeleton	244.943	0.271565	7.89797
		MOLECULAR FUNCTION	GO:0016874	ligase activity	164.9	0.907668	4.65524
		BIOLOGICAL PROCESS	GO:0034314	Arp2/3 complex-mediated actin nucleation	22.1675	0.051938	12.6039
		BIOLOGICAL PROCESS	GO:0030041	actin filament polymerization	18.9666	0.103876	10.784
		CELLULAR COMPONENT	GO:0005885	Arp2/3 protein complex	14.9532	0.0638585	11.1171
		CELLULAR COMPONENT	GO:0015629	actin cytoskeleton	11.937	0.127717	8.8746
		BIOLOGICAL PROCESS	GO:0035082	axoneme assembly	8.11188	0.0234192	14.2195
		CELLULAR COMPONENT	GO:0042995	cell projection	6.4795	0.54313	6.6495
MuMu_F_smithRNA11r	DN260199_c0_g1_i2	BIOLOGICAL PROCESS	GO:0045332	phospholipid translocation	556.775	0.372523	12.8751
		BIOLOGICAL PROCESS	GO:0015914	phospholipid transport	461.973	0.72477	11.9481
		CELLULAR COMPONENT	GO:0001669	acrosomal vesicle	176.049	0.156139	12.3374
		CELLULAR COMPONENT	GO:0016021	integral component of membrane	173.234	0.353276	3.66544
		MOLECULAR FUNCTION	GO:0000287	magnesium ion binding	125.384	0.172925	5.82613
		MOLECULAR FUNCTION	GO:0005524	ATP binding	85.9555	0.172925	4.02952
		CELLULAR COMPONENT	GO:0016020	membrane	76.2532	0.749054	2.54805
		MOLECULAR FUNCTION	GO:0046872	metal ion binding	65.8689	0.337452	3.38108
		MOLECULAR FUNCTION	GO:0000166	nucleotide binding	49.9756	0.340452	2.49621
		CELLULAR COMPONENT	GO:0005794	Golgi apparatus	27.1298	0.0657976	7.61784
		CELLULAR COMPONENT	GO:0005886	plasma membrane	7.39184	0.0657976	4.92251
		CELLULAR COMPONENT	GO:0002080	acrosomal membrane	6.73997	0.0244325	13.7255
MuMu_F_smithRNA24r	DN265938_c10_g2_i4	MOLECULAR FUNCTION	GO:0004963	follicle-stimulating hormone receptor activity	795.789	0.267065	12.9051
		MOLECULAR FUNCTION	GO:0004930	G-protein coupled receptor activity	593.25	0.739111	7.0881
		MOLECULAR FUNCTION	GO:0016500	protein-hormone receptor activity	470.099	0.489269	11.0124
		MOLECULAR FUNCTION	GO:0004871	signal transducer activity	348.013	0.937791	5.24207
		CELLULAR COMPONENT	GO:0016021	integral component of membrane	155.63	0.333721	3.66544
		CELLULAR COMPONENT	GO:0005886	plasma membrane	145.806	0.297546	4.92251
		CELLULAR COMPONENT	GO:0016020	membrane	79.598	0.817946	2.54805
		BIOLOGICAL PROCESS	GO:0042699	follicle-stimulating hormone signaling pathway	76.5143	0.0609494	15.6197
		BIOLOGICAL PROCESS	GO:0031175	neuron projection development	71.0864	0.0284759	9.84898
		BIOLOGICAL PROCESS	GO:0007186	G-protein coupled receptor signaling pathway	57.3868	0.204781	9.79255
		MOLECULAR FUNCTION	GO:0008528	G-protein coupled peptide receptor activity	33.0427	0.0461165	9.04353
		BIOLOGICAL PROCESS	GO:0001545	primary ovarian follicle growth	27.8131	0.0341036	18.1351
		BIOLOGICAL PROCESS	GO:0007165	signal transduction	27.0247	0.410758	6.27713
		BIOLOGICAL PROCESS	GO:0033148	positive regulation of intracellular estrogen receptor signaling pathway	17.2793	0.024055	16.7488
		BIOLOGICAL PROCESS	GO:0035093	spermatogenesis, exchange of chromosomal proteins	13.1685	0.024055	17.2583
		BIOLOGICAL PROCESS	GO:0060011	Sertoli cell proliferation	13.1238	0.024055	17.1996
		BIOLOGICAL PROCESS	GO:0035092	sperm chromatin condensation	12.6474	0.04811	16.5753
		BIOLOGICAL PROCESS	GO:0060009	Sertoli cell development	12.487	0.024055	16.3651
		CELLULAR COMPONENT	GO:0005887	integral component of plasma membrane	12.1492	0.0558621	7.63253
		BIOLOGICAL PROCESS	GO:0060065	uterus development	11.9374	0.024055	15.6448
		BIOLOGICAL PROCESS	GO:0043408	regulation of MAPK cascade	11.3861	0.0396841	11.0365
		BIOLOGICAL PROCESS	GO:0001541	ovarian follicle development	10.9915	0.119108	14.4051
		BIOLOGICAL PROCESS	GO:0022602	ovulation cycle process	10.5128	0.143348	13.7778
		BIOLOGICAL PROCESS	GO:0007283	spermatogenesis	10.4855	0.09734	12.5464
		BIOLOGICAL PROCESS	GO:0007286	spermatid development	10.3857	0.072165	13.6112
		BIOLOGICAL PROCESS	GO:0001932	regulation of protein phosphorylation	9.46026	0.064588	9.16981
		BIOLOGICAL PROCESS	GO:0014068	positive regulation of phosphatidylinositol 3-kinase signaling	6.10524	0.0152289	14.765
		BIOLOGICAL PROCESS	GO:0070374	positive regulation of ERK1 and ERK2 cascade	5.69776	0.0151994	13.833
MuMu_F_smithRNA37r	DN265896_c2_g1_i5	BIOLOGICAL PROCESS	GO:0051225	spindle assembly	16132.3	0.626989	13.1394
		CELLULAR COMPONENT	GO:0070652	HAUS complex	5441.8	0.305792	12.7113
		BIOLOGICAL PROCESS	GO:0051297	centrosome organization	4049.53	0.333563	11.6533
		CELLULAR COMPONENT	GO:0005815	microtubule organizing center	1244.55	0.335048	9.14992
		CELLULAR COMPONENT	GO:0005813	centrosome	1226.17	0.162684	10.1195
		BIOLOGICAL PROCESS	GO:0000086	G2/M transition of mitotic cell cycle	52.5431	0.00986222	12.6151
		BIOLOGICAL PROCESS	GO:0007067	mitotic nuclear division	39.3455	0.00986222	9.44644
		BIOLOGICAL PROCESS	GO:0007049	cell cycle	26.0591	0.656575	6.25652
	DN259184_c1_g1_i1	CELLULAR COMPONENT	GO:0005829	cytosol	35.3971	0.129262	7.35016
		CELLULAR COMPONENT	GO:0005737	cytoplasm	22.1187	0.47635	3.38641
		MOLECULAR FUNCTION	GO:0043130	ubiquitin binding	9.10622	0.0465102	9.89624
		MOLECULAR FUNCTION	GO:0070063	RNA polymerase binding	8.67552	0.0465102	9.42817
		MOLECULAR FUNCTION	GO:0019904	protein domain specific binding	8.57888	0.0465102	9.32314
	DN261402_c0_g1_i4	BIOLOGICAL PROCESS	GO:0019511	peptidyl-proline hydroxylation	2085.9	0.197053	14.2579
		MOLECULAR FUNCTION	GO:0019797	procollagen-proline 3-dioxygenase activity	1847.99	0.175707	15.1607
		BIOLOGICAL PROCESS	GO:0055114	oxidation-reduction process	1426.13	0.306863	6.22451
		MOLECULAR FUNCTION	GO:0031418	L-ascorbic acid binding	1424.99	0.196041	9.74032
		CELLULAR COMPONENT	GO:0005783	endoplasmic reticulum	1264.54	0.406643	7.54011
		MOLECULAR FUNCTION	GO:0016705	oxidoreductase activity, acting on paired donors, with incorporation or reduction of molecular oxygen	962.31	0.371887	6.57132
		MOLECULAR FUNCTION	GO:0005506	iron ion binding	717.056	0.196041	5.24617
		CELLULAR COMPONENT	GO:0005794	Golgi apparatus	698.505	0.293126	7.61784
		MOLECULAR FUNCTION	GO:0016491	oxidoreductase activity	447.008	0.581677	3.0641
	DN268714_c1_g1_i17	MOLECULAR FUNCTION	GO:0042802	identical protein binding	2215.49	0.380313	8.11646
		CELLULAR COMPONENT	GO:0034451	centriolar satellite	1286.53	0.27407	13.6751
		CELLULAR COMPONENT	GO:0005813	centrosome	1087.59	0.569059	10.1195
		BIOLOGICAL PROCESS	GO:0007099	centriole replication	566.856	0.115988	13.9335
		BIOLOGICAL PROCESS	GO:0007051	spindle organization	548.833	0.123442	11.9289
		CELLULAR COMPONENT	GO:0005737	cytoplasm	81.2456	0.410509	3.38641
		CELLULAR COMPONENT	GO:0005815	microtubule organizing center	9.98992	0.601239	9.14992
		CELLULAR COMPONENT	GO:0005856	cytoskeleton	7.77305	0.652394	6.5477
	DN265124_c3_g1_i3	BIOLOGICAL PROCESS	GO:0032197	transposition, RNA-mediated	12288.9	0.621903	14.7001
		MOLECULAR FUNCTION	GO:0003727	single-stranded RNA binding	6324.82	0.481845	9.76496
		CELLULAR COMPONENT	GO:0030529	intracellular ribonucleoprotein complex	4262.08	0.664643	5.45013
		CELLULAR COMPONENT	GO:0005840	ribosome	28.7898	0.0552823	6.13126
		CELLULAR COMPONENT	GO:0005622	intracellular	7.85472	0.836188	1.67279
		CELLULAR COMPONENT	GO:0005737	cytoplasm	5.10283	0.108011	3.38641
	DN267656_c7_g2_i2	BIOLOGICAL PROCESS	GO:0032197	transposition, RNA-mediated	9444.75	0.643106	14.7001
		MOLECULAR FUNCTION	GO:0003727	single-stranded RNA binding	4988.69	0.511361	9.76496
		CELLULAR COMPONENT	GO:0030529	intracellular ribonucleoprotein complex	3422.12	0.702113	5.45013
		CELLULAR COMPONENT	GO:0005840	ribosome	8.98465	0.0424838	6.13126
		CELLULAR COMPONENT	GO:0005737	cytoplasm	5.20022	0.101319	3.38641
	DN261452_c2_g1_i1	BIOLOGICAL PROCESS	GO:0006412	translation	2176.97	0.896884	7.3568
		MOLECULAR FUNCTION	GO:0003735	structural constituent of ribosome	1546.08	0.756115	5.71776
		CELLULAR COMPONENT	GO:0022625	cytosolic large ribosomal subunit	352.179	0.114945	10.8719
		CELLULAR COMPONENT	GO:0015934	large ribosomal subunit	331.973	0.326395	8.48014
		CELLULAR COMPONENT	GO:0005840	ribosome	248.78	0.542462	6.13126
		CELLULAR COMPONENT	GO:0030529	intracellular ribonucleoprotein complex	175.364	0.734585	5.45013
		CELLULAR COMPONENT	GO:0005622	intracellular	52.0855	0.936653	1.67279
		MOLECULAR FUNCTION	GO:0003723	RNA binding	26.7562	0.210432	4.49087
		MOLECULAR FUNCTION	GO:0019843	rRNA binding	10.253	0.0147461	6.2008
MuMu_F_smithRNA156nc	DN389964_c0_g1_i1	MOLECULAR FUNCTION	GO:0003964	RNA-directed DNA polymerase activity	85.9512	0.247715	6.90401
		CELLULAR COMPONENT	GO:0016021	integral component of membrane	38.54	0.343412	3.66544
		CELLULAR COMPONENT	GO:0016020	membrane	26.7913	0.801363	2.54805
		CELLULAR COMPONENT	GO:0005622	intracellular	8.93146	0.313175	1.67279
		MOLECULAR FUNCTION	GO:0016740	transferase activity	6.05622	0.427261	2.51199
MuMu_M_smithRNA8r	DN4385_c0_g1_i1	MOLECULAR FUNCTION	GO:0035064	methylated histone binding	11714.7	0.337201	11.6499
		BIOLOGICAL PROCESS	GO:0045892	negative regulation of transcription, DNA-templated	4017.68	0.161289	10.1353
		CELLULAR COMPONENT	GO:0005634	nucleus	2242.25	0.532287	5.2897
		CELLULAR COMPONENT	GO:0000788	nuclear nucleosome	1810.6	0.0989721	13.4098
		CELLULAR COMPONENT	GO:0005720	nuclear heterochromatin	1589.3	0.0993611	11.7685
		CELLULAR COMPONENT	GO:0005737	cytoplasm	1290.02	0.163733	3.38641
		CELLULAR COMPONENT	GO:0005730	nucleolus	601.836	0.0920821	8.8022
		BIOLOGICAL PROCESS	GO:0006351	transcription, DNA-templated	195.968	0.200869	6.35117
		CELLULAR COMPONENT	GO:0000151	ubiquitin ligase complex	129.396	0.042844	9.57934
		MOLECULAR FUNCTION	GO:0016740	transferase activity	64.1935	0.193213	2.51199
		MOLECULAR FUNCTION	GO:0005515	protein binding	55.4385	0.529944	5.09593
		BIOLOGICAL PROCESS	GO:0006355	regulation of transcription, DNA-templated	20.7116	0.184835	7.06376
		CELLULAR COMPONENT	GO:0005694	chromosome	12.0025	0.21959	6.46116
