# Supplementary material for: Clues of in vivo nuclear gene regulation by mitochondrial short non-coding RNAs
Source: Sci Rep. 2020 May 19;10:8219. doi: 10.1038/s41598-020-65084-z (PMC7237437; doi:10.1038/s41598-020-65084-z)
Supplement: Supplementary file 3 — Supplementary information3. [file 41598_2020_65084_MOESM3_ESM.txt]

>DaRe_F_smithRNA10r
AAAGGCATGGTCCCGACCTTTTGATCAGCT
>DaRe_F_smithRNA127t
AGGAAGAGTAGGAAAACAGTAAATG
>DaRe_F_smithRNA32r
AGATAAACCTCTACCTTCGGTTGGGAC
>DaRe_M_smithRNA49t
GCTAATTAAGCTACCGGGCC
>DaRe_M_smithRNA10t
CCAAGATGGGCCCTAATAAGCTCCGC
>DaRe_M_smithRNA10r
AAAGGCATGGTCCCGACCTTTTGATCAGCT
>DrMe_F_smithRNA127r
TTTTAGTACGAAAGGACCA
>DrMe_F_smithRNA134r
TTTAAATAAAGAATTCGGCA
>DrMe_M_smithRNA128r
GTGTAGCCGTTCAAATTTTAAGTCTGTT
>DrMe_M_smithRNA129rA
TCGATGTTGGATTAAGATA
>DrMe_M_smithRNA129rB
AAGATTGCGACCTCGATGTTGGA
>DrMe_M_smithRNA132r
GGAATGAATGGTTGGACG
>DrMe_M_smithRNA133rA
AGTATTTTGACTGTGCAAAGGT
>DrMe_M_smithRNA133rB
ATTCGCCTGTTTAACAAAAACATGTC
>DrMe_M_smithRNA141r
TCGCCCGTCGCTCTTATTATTAAGGTAAG
>DrMe_M_smithRNA144r
ATACCGTCGTTATCAGAATATTTT
>MuMu_F_smithRNA7r
AATGGGCTACATTTTCTTATAAAAGAACAT
>MuMu_F_smithRNA37t
GGTTCAATTCCTATTGTCCTAGCCA
>MuMu_F_smithRNA156nc
GTTTATGACTGTATGGTGTATGTCAGA
>MuMu_F_smithRNA11r
ACTAATCCTAGCCCTAGCCCTACAG
>MuMu_F_smithRNA24r
TATTAATGGTTCGTTTGTAA
>MuMu_M_smithRNA8r
AAGGAGGATTTAGTAGTAAATTAAGAAT
