# Supplementary material for: Clues of in vivo nuclear gene regulation by mitochondrial short non-coding RNAs
Source: Sci Rep. 2020 May 19;10:8219. doi: 10.1038/s41598-020-65084-z (PMC7237437; doi:10.1038/s41598-020-65084-z)
Supplement: Supplementary file 4 — Supplementary information4. [file 41598_2020_65084_MOESM4_ESM.txt]

>pre_DaRe_F_smithRNA10r
UGAAGCUGCCAAGAUGGGCCCUAAUAAGCUCCGCAUGCACAAAGGCAUGGUCCCGACCUUUUGAUCAGCUUUU
.(((((((.(((((((((.((......((...))((((......)))))).))))...)))))..))))))). (-55.35)
>pre_DaRe_F_smithRNA127t
CGAGGAAGAGUAGGAAAACAGUAAAUGCUGCUAAUAUUUACCAACCAUGGUUAAACUCCAUGGCUUCCUUACC
.((((((((((((.(..........).)))))............((((((.......)))))))))))))... (-25.33)
>pre_DaRe_F_smithRNA32r
AAAAGUGAUUAAACUAGUAAAAGAUAAACCUCUACCUUCGGUUGGGGCGACCACGGAGUAAAAAACAACC
...(((......)))......(((......)))..(((((..(((.....))))))))............ (-12.07)
>pre_DaRe_M_smithRNA49t
GGAUGAGGUCAGCUAAUUAAGCUACCGGGCCCAUACCCCGAACAUGAUGGUUAAAGUCCCUCCUUCAUCA
.(((((((..((((.....))))..((((.......)))).....((.((.......)).))))))))). (-21.82)
>pre_DaRe_M_smithRNA10t
GCUAGCGUAGCUUAAAAUAAAGCACGGCACUGAAGCUGCCAAGAUGGGCCCUAAUAAGCUCCGCAUGCA
((..(((.((((((...((..((.((((......))))(((...)))))..)).)))))).)))..)). (-24.05)
>pre_DaRe_M_smithRNA10r
CAAAGGCAUGGUCCCGACCUUUUGAUCAGCUUUUACCUAAUUUACACAUGCAAGUCUCCGCACCCCUGUG
.((((((.(((((..........)))))))))))..........(((((((........)))....)))) (-16.81)
>pre_DrMe_F_smithRNA127r
GUUUCUAUCUUUAAAAAAUUAUGAUAUUUUAGUACGAAAGGACCAAAUAUCAAAAUAAUUAUAUUUUUUA
...........((((((((..((((((((..((.(....).)).))))))))..........)))))))) ( -9.05)
>pre_DrMe_F_smithRNA134r
UGUUAAAAUUAAUUUAUAUGAAAAGUUUAAAUAAAGAAUUCGGCAAAAAUAAUAUUCGCCUGUUUAACAA
(((((((.....(((((.((((...)))).)))))......(((.............)))..))))))). ( -9.12)
>pre_DrMe_M_smithRNA128r
UGGAUUAAGAUAUAAUUUUGGGUGUAGCCGUUCAAAUUUUAAGUCUGUUCGACUUUUAAAUUCUUACAUG
(((((....((((........))))....)))))(((((.(((((.....)))))..)))))........ (-11.92)
>pre_DrMe_M_smithRNA129rA
CAUAUCGAUAAAAAAGAUUGCGACCUCGAUGUUGGAUUAAGAUAUAAUUUUGGGUGUAGCCGUUCAAAUU
.(((((.......((.((((......)))).)).......)))))...((((((((....)))))))).. (-12.77)
>pre_DrMe_M_smithRNA129rB
UUUGGAGAGUUCAUAUCGAUAAAAAAGAUUGCGACCUCGAUGUUGGAUUAAGAUAUAAUUUUGGGUGUAG
.....((((((.(((((.......((.((((......)))).)).......)))))))))))........ (-12.75)
>pre_DrMe_M_smithRNA132r
AAUCAUUAGUCUUUUAAUUGAAGGCUGGAAUGAAUGGUUGGACGAAAUAUUAACUGUUUCAUUUAAAAUU
......((((((((.....))))))))((((((((((((((........))))))).)))))))...... (-21.20)
>pre_DrMe_M_smithRNA133rA
CCACUGAAAAUUUUAAAUGGCCGCAGUAUUUUGACUGUGCAAAGGUAGCAUAAUCAUUAGUCUUUUAAUU
............(((((.(((..........(((.(((((.......))))).)))...))).))))).. (-12.19)
>pre_DrMe_M_smithRNA133rB
UAAAGAAUUCGGCAAAAAUAAUAUUCGCCUGUUUAACAAAAACAUGUCUUUUUGAAUUAUAUAUAAAGUC
....((((..(((.............))).))))..((((((......))))))................ ( -8.36)
>pre_DrMe_M_smithRNA141r
UAGCUCUAAAAUAUGUACACAUCGCCCGUCGCUCUUAUUAUUAAGGUAAGAUAAGUCGUAACAUAGUAGA
....((((...(((((..((...((..(((..(((((....)))))...)))..)).)).))))).)))) (-12.27)
>pre_DrMe_M_smithRNA144r
ACUUAAAUUUGUAAUCAGUUUAUAUACCGUCGUUAUCAGAAUAUUUUAUAAGAAUAAUAAUAUUCAAUAA
.........(((((.....)))))..............(((((((((((....)))).)))))))..... ( -8.73)
>pre_MuMu_F_smithRNA7r
UAGCCAAUGAAAUGGGAAGAAAUGGGCUACAUUUUCUUAUAAAAGAACAUUACUAUACCCUUUAUGAAAC
......(((((..(((.((.((((..((...............))..)))).))...))))))))..... (-12.00)
>pre_MuMu_F_smithRNA37t
UAGGAUAAGGUGUUUAGGUAGCACGGAGAAUUUUGAAUUCUUAAGUGUAGGUUCAAUUCCUAUUGUCCUAGAAA
((((((((((.(((.((.(.((((.(((((((...)))))))..)))).).)).))).)))..))))))).... (-26.85)
>pre_MuMu_F_smithRNA156nc
GAUAGUCAUAUGGAAGAGAAGAGUUUAUGACUGUAUGGUGUAUGUCAGAUAACACAGAUAUGUCCUUAUA
.(((((((((...............)))))))))..((..((((((.(......).)))))).))..... (-18.49)
>pre_MuMu_F_smithRNA11r
ACUAAUCCUAGCCCUAGCCCUACACAAAUAUAAUUAUACUAUUAUAUAAAUCAAAACAUUUAUCCUACUA
..........((....)).........(((((((......)))))))....................... ( -5.41)
>pre_MuMu_F_smithRNA24r
CAGGACAUCCCAAUGGUGUAGAAGCUAUUAAUGGUUCGUUUGUUCAACGAUUAAAGUCCUACGUGAUCUG
..((.....)).((.((((((..(((.(((((.(((.(......)))).)))))))).)))))).))... (-16.60)
>pre_MuMu_M_smithRNA8r
CCUUUAUGAAACUAAAGGACUAAGGAGGAUUUAGUAGUAAAUUAAGAAUAGAGAGCUUAAUUGAAUUGAG
((((((......))))))((((((.....))))))....(((((((.........)))))))........ (-15.13)
